# Supplementary material for: Altered hippocampal-prefrontal communication during anxiety-related avoidance in mice deficient for the autism-associated gene Pogz
Source: eLife. 2020 Nov 6;9:e54835. doi: 10.7554/eLife.54835 (PMC7682992; doi:10.7554/eLife.54835)
Supplement: Figure 1—source data 1. [file elife-54835-fig1-data1.csv]

	Animal	Genotype	Measure	Sex	Value	Zone
135	4626	WT	Zone Occupancy Ratio	F	0.06916498991836456
136	4633	WT	Zone Occupancy Ratio	F	0.05923799580385725
137	4638	Het	Zone Occupancy Ratio	M	0.1274869911386593
138	4639	WT	Zone Occupancy Ratio	M	0.06591288707001322
139	1576	WT	Zone Occupancy Ratio	M	0.08303440945927992
140	1577	Het	Zone Occupancy Ratio	M	0.2958214624881292
141	1578	WT	Zone Occupancy Ratio	M	0.5503157063930544
142	1579	Het	Zone Occupancy Ratio	M	0.0840887777430447
143	1583	Het	Zone Occupancy Ratio	M	0.12430224642614025
144	1584	WT	Zone Occupancy Ratio	M	0.04368271253557728
145	1585	WT	Zone Occupancy Ratio	M	0.09408391972895493
146	5176	Het	Zone Occupancy Ratio	F	0.2744772651842018
147	5177	Het	Zone Occupancy Ratio	F	0.19774355846927885
148	5178	Het	Zone Occupancy Ratio	F	0.5524809160305344
149	5179	WT	Zone Occupancy Ratio	F	0.08116545265348596
150	5180	Het	Zone Occupancy Ratio	F	0.12906815020862308
151	5181	Het	Zone Occupancy Ratio	M	0.4075546719681909
152	5182	WT	Zone Occupancy Ratio	M	0.11160282118655787
153	5183	Het	Zone Occupancy Ratio	M	0.1594743915185904
154	5184	WT	Zone Occupancy Ratio	M	0.2204823614110871
155	4108	Het	Zone Occupancy Ratio	F	0.14255415846083924
156	4109	Het	Zone Occupancy Ratio	F	0.2252920745184717
157	4110	Het	Zone Occupancy Ratio	F	0.16436225371586588
158	101	Het	Zone Occupancy Ratio	F	0.15611462845718094
159	102	Het	Zone Occupancy Ratio	F	0.07650602409638554
160	103	Het	Zone Occupancy Ratio	F	0.18120473996050032
161	201	WT	Zone Occupancy Ratio	M	0.05460517312166415
162	202	WT	Zone Occupancy Ratio	M	0.01085230280571731
163	203	Het	Zone Occupancy Ratio	M	0.2669307677796642
164	301	Het	Zone Occupancy Ratio	F	0.022151898734177212
165	302	Het	Zone Occupancy Ratio	F	0.5572465464762351
166	5102	Het	Zone Occupancy Ratio	F	0.6049250535331906
167	5103	WT	Zone Occupancy Ratio	F	0.16365294028263186
168	5104	Het	Zone Occupancy Ratio	F	0.32948490230905864
169	5105	Het	Zone Occupancy Ratio	F	0.5472554684275691
170	5106	Het	Zone Occupancy Ratio	M	0.6016967126193001
171	5107	WT	Zone Occupancy Ratio	M	0.029257224743252926
172	117	Het	Zone Occupancy Ratio	M	0.12942495595066475
173	119	WT	Zone Occupancy Ratio	M	0.051132921361929
174	121	WT	Zone Occupancy Ratio	M	0.10512243174781874
175	191	Het	Zone Occupancy Ratio	M	0.08713635736936441
176	192	WT	Zone Occupancy Ratio	M	0.0497677504976775
177	1781	WT	Zone Occupancy Ratio	F	0.4890274314214464
178	1782	Het	Zone Occupancy Ratio	F	0.20565684102913612
179	1783	Het	Zone Occupancy Ratio	F	0.06912878787878787
180	1784	WT	Zone Occupancy Ratio	F	0.2761208389455455
0	117	Het	Total EPM Distance	M	7.68	All
13	119	WT	Total EPM Distance	M	6.215	All
26	121	WT	Total EPM Distance	M	16.667	All
39	191	Het	Total EPM Distance	M	18.942999999999998	All
52	192	WT	Total EPM Distance	M	14.572000000000001	All
65	1781	WT	Total EPM Distance	F	22.221	All
78	1782	Het	Total EPM Distance	F	19.302	All
91	1783	Het	Total EPM Distance	F	15.479000000000001	All
104	1784	WT	Total EPM Distance	F	30.578000000000003	All
117	101	Het	Total EPM Distance	F	16.898	All
131	102	Het	Total EPM Distance	F	20.699	All
145	103	Het	Total EPM Distance	F	19.896	All
159	201	WT	Total EPM Distance	M	25.055999999999997	All
173	202	WT	Total EPM Distance	M	23.814	All
187	203	Het	Total EPM Distance	M	32.574	All
201	301	Het	Total EPM Distance	F	13.573	All
215	302	Het	Total EPM Distance	F	33.614000000000004	All
229	5176	Het	Total EPM Distance	F	25.014	All
243	5177	Het	Total EPM Distance	F	20.749000000000002	All
257	5178	Het	Total EPM Distance	F	31.669	All
271	5179	WT	Total EPM Distance	F	14.427	All
285	5180	Het	Total EPM Distance	F	13.888	All
299	5181	Het	Total EPM Distance	M	21.489	All
313	5182	WT	Total EPM Distance	M	20.244	All
327	5183	Het	Total EPM Distance	M	20.281	All
341	5184	WT	Total EPM Distance	M	21.9	All
355	5102	Het	Total EPM Distance	F	24.999000000000002	All
369	5103	WT	Total EPM Distance	F	19.723	All
383	5104	Het	Total EPM Distance	F	24.994	All
397	5105	Het	Total EPM Distance	F	31.328000000000003	All
411	5106	Het	Total EPM Distance	M	19.023	All
425	5107	WT	Total EPM Distance	M	10.469000000000001	All
439	1583	Het	Total EPM Distance	M	16.285	All
452	1584	WT	Total EPM Distance	M	13.925	All
465	1585	WT	Total EPM Distance	M	11.869000000000002	All
478	1576	WT	Total EPM Distance	M	13.432	All
492	1577	Het	Total EPM Distance	M	13.584000000000001	All
506	1578	WT	Total EPM Distance	M	26.662	All
520	1579	Het	Total EPM Distance	M	14.513	All
181	117	Het	Head Dips	M	17.0
182	119	WT	Head Dips	M	9.0
183	121	WT	Head Dips	M	16.0
184	191	Het	Head Dips	M	9.0
185	192	WT	Head Dips	M	9.0
186	1781	WT	Head Dips	F	29.0
187	1782	Het	Head Dips	F	25.0
188	1783	Het	Head Dips	F	15.0
189	1784	WT	Head Dips	F	7.0
190	1583	Het	Head Dips	M	17.0
191	1584	WT	Head Dips	M	12.0
192	1585	WT	Head Dips	M	17.0
193	4108	Het	Head Dips	F	28.0
194	4109	Het	Head Dips	F	29.0
195	4110	Het	Head Dips	F	26.0
196	111	Het	Head Dips	M	47.0
197	112	Het	Head Dips	M	32.0
198	211	WT	Head Dips	M	24.0
199	212	WT	Head Dips	M	28.0
200	311	WT	Head Dips	F	21.0
201	312	WT	Head Dips	F	29.0
202	313	Het	Head Dips	F	34.0
203	8161	Het	Head Dips	M	47.0
204	8162	Het	Head Dips	M	47.0
205	8163	Het	Head Dips	M	30.0
206	8164	WT	Head Dips	M	21.0
207	8165	WT	Head Dips	M	15.0
208	8166	WT	Head Dips	M	31.0
1	117	Het	Entries	M	26.0	Open
14	119	WT	Entries	M	6.0	Open
27	121	WT	Entries	M	30.0	Open
40	191	Het	Entries	M	15.0	Open
53	192	WT	Entries	M	23.0	Open
66	1781	WT	Entries	F	43.0	Open
79	1782	Het	Entries	F	34.0	Open
92	1783	Het	Entries	F	17.0	Open
105	1784	WT	Entries	F	37.0	Open
123	101	Het	Entries	F	10.0	Open
137	102	Het	Entries	F	20.0	Open
151	103	Het	Entries	F	20.0	Open
165	201	WT	Entries	M	17.0	Open
179	202	WT	Entries	M	5.0	Open
193	203	Het	Entries	M	33.0	Open
207	301	Het	Entries	F	10.0	Open
221	302	Het	Entries	F	39.0	Open
235	5176	Het	Entries	F	31.0	Open
249	5177	Het	Entries	F	25.0	Open
263	5178	Het	Entries	F	37.0	Open
277	5179	WT	Entries	F	13.0	Open
291	5180	Het	Entries	F	11.0	Open
305	5181	Het	Entries	M	32.0	Open
319	5182	WT	Entries	M	19.0	Open
333	5183	Het	Entries	M	23.0	Open
347	5184	WT	Entries	M	36.0	Open
361	5102	Het	Entries	F	27.0	Open
375	5103	WT	Entries	F	19.0	Open
389	5104	Het	Entries	F	22.0	Open
403	5105	Het	Entries	F	40.0	Open
417	5106	Het	Entries	M	29.0	Open
431	5107	WT	Entries	M	5.0	Open
441	1583	Het	Entries	M	19.0	Open
454	1584	WT	Entries	M	15.0	Open
467	1585	WT	Entries	M	23.0	Open
484	1576	WT	Entries	M	11.0	Open
498	1577	Het	Entries	M	17.0	Open
512	1578	WT	Entries	M	39.0	Open
526	1579	Het	Entries	M	24.0	Open
4	117	Het	Mean visit length	M	3.1	Open
17	119	WT	Mean visit length	M	7.0	Open
30	121	WT	Mean visit length	M	2.5	Open
43	191	Het	Mean visit length	M	4.2	Open
56	192	WT	Mean visit length	M	1.6	Open
69	1781	WT	Mean visit length	F	4.6	Open
82	1782	Het	Mean visit length	F	3.5	Open
95	1783	Het	Mean visit length	F	3.0	Open
108	1784	WT	Mean visit length	F	3.9	Open
126	101	Het	Mean visit length	F	9.4	Open
140	102	Het	Mean visit length	F	2.5	Open
154	103	Het	Mean visit length	F	5.5	Open
168	201	WT	Mean visit length	M	2.3	Open
182	202	WT	Mean visit length	M	1.6	Open
196	203	Het	Mean visit length	M	4.3	Open
210	301	Het	Mean visit length	F	1.7	Open
224	302	Het	Mean visit length	F	6.1	Open
238	5176	Het	Mean visit length	F	5.3	Open
252	5177	Het	Mean visit length	F	5.2	Open
266	5178	Het	Mean visit length	F	7.8	Open
280	5179	WT	Mean visit length	F	4.8	Open
294	5180	Het	Mean visit length	F	8.4	Open
308	5181	Het	Mean visit length	M	6.4	Open
322	5182	WT	Mean visit length	M	4.2	Open
336	5183	Het	Mean visit length	M	4.6	Open
350	5184	WT	Mean visit length	M	3.4	Open
364	5102	Het	Mean visit length	F	10.5	Open
378	5103	WT	Mean visit length	F	5.7	Open
392	5104	Het	Mean visit length	F	8.4	Open
406	5105	Het	Mean visit length	F	6.6	Open
420	5106	Het	Mean visit length	M	9.8	Open
434	5107	WT	Mean visit length	M	4.9	Open
444	1583	Het	Mean visit length	M	4.8	Open
457	1584	WT	Mean visit length	M	2.4	Open
470	1585	WT	Mean visit length	M	3.1	Open
487	1576	WT	Mean visit length	M	5.7	Open
501	1577	Het	Mean visit length	M	11.0	Open
515	1578	WT	Mean visit length	M	7.2	Open
529	1579	Het	Mean visit length	M	2.2	Open
45	4626	WT	Total Time	F	18.33333333	Open
46	4633	WT	Total Time	F	15.13333333	Open
47	4638	Het	Total Time	M	27.76666667	Open
48	4639	WT	Total Time	M	17.1	Open
49	1576	WT	Total Time	M	62.5	Open
50	1577	Het	Total Time	M	186.9	Open
51	1579	Het	Total Time	M	53.8	Open
52	1583	Het	Total Time	M	91.3	Open
53	1584	WT	Total Time	M	35.3	Open
54	1585	WT	Total Time	M	72.2	Open
55	5176	Het	Total Time	F	165.4	Open
56	5177	Het	Total Time	F	129.7	Open
57	5178	Het	Total Time	F	289.5	Open
58	5179	WT	Total Time	F	62.4	Open
59	5180	Het	Total Time	F	92.8	Open
60	5181	Het	Total Time	M	205.0	Open
61	5182	WT	Total Time	M	80.7	Open
62	5183	Het	Total Time	M	106.8	Open
63	5184	WT	Total Time	M	122.5	Open
64	4108	Het	Total Time	F	94.1	Open
65	4109	Het	Total Time	F	142.7	Open
66	4110	Het	Total Time	F	95.1	Open
67	101	Het	Total Time	F	93.7	Open
68	102	Het	Total Time	F	50.8	Open
69	103	Het	Total Time	F	110.1	Open
70	201	WT	Total Time	M	39.9	Open
71	202	WT	Total Time	M	8.2	Open
72	203	Het	Total Time	M	141.5	Open
73	301	Het	Total Time	F	17.5	Open
74	302	Het	Total Time	F	238.0	Open
75	5102	Het	Total Time	F	282.5	Open
76	5103	WT	Total Time	F	107.7	Open
77	5104	Het	Total Time	F	185.5	Open
78	5105	Het	Total Time	F	265.2	Open
79	5106	Het	Total Time	M	283.7	Open
80	5107	WT	Total Time	M	24.5	Open
81	117	Het	Total Time	M	80.8	Open
82	119	WT	Total Time	M	42.2	Open
83	121	WT	Total Time	M	74.7	Open
84	191	Het	Total Time	M	63.2	Open
85	192	WT	Total Time	M	37.5	Open
86	1781	WT	Total Time	F	196.1	Open
87	1782	Het	Total Time	F	120.7	Open
88	1783	Het	Total Time	F	51.1	Open
89	1784	WT	Total Time	F	143.5	Open
90	4626	WT	Total Time	F	16.6	Center
91	4633	WT	Total Time	F	29.36666667	Center
92	4638	Het	Total Time	M	54.46666667	Center
93	4639	WT	Total Time	M	23.46666667	Center
94	1576	WT	Total Time	M	84.8	Center
95	1577	Het	Total Time	M	81.3	Center
96	1579	Het	Total Time	M	206.4	Center
97	1583	Het	Total Time	M	74.1	Center
98	1584	WT	Total Time	M	56.5	Center
99	1585	WT	Total Time	M	60.3	Center
100	5176	Het	Total Time	F	132.0	Center
101	5177	Het	Total Time	F	114.5	Center
102	5178	Het	Total Time	F	86.5	Center
103	5179	WT	Total Time	F	68.8	Center
104	5180	Het	Total Time	F	88.2	Center
105	5181	Het	Total Time	M	192.0	Center
106	5182	WT	Total Time	M	96.3	Center
107	5183	Het	Total Time	M	123.5	Center
108	5184	WT	Total Time	M	221.8	Center
109	4108	Het	Total Time	F	145.8	Center
110	4109	Het	Total Time	F	123.9	Center
111	4110	Het	Total Time	F	226.3	Center
112	101	Het	Total Time	F	206.1	Center
113	102	Het	Total Time	F	185.1	Center
114	103	Het	Total Time	F	182.4	Center
115	201	WT	Total Time	M	129.5	Center
116	202	WT	Total Time	M	136.1	Center
117	203	Het	Total Time	M	228.4	Center
118	301	Het	Total Time	F	92.6	Center
119	302	Het	Total Time	F	234.9	Center
120	5102	Het	Total Time	F	150.4	Center
121	5103	WT	Total Time	F	134.1	Center
122	5104	Het	Total Time	F	151.5	Center
123	5105	Het	Total Time	F	150.2	Center
124	5106	Het	Total Time	M	144.8	Center
125	5107	WT	Total Time	M	38.1	Center
126	117	Het	Total Time	M	195.0	Center
127	119	WT	Total Time	M	32.5	Center
128	121	WT	Total Time	M	114.7	Center
129	191	Het	Total Time	M	111.5	Center
130	192	WT	Total Time	M	109.0	Center
131	1781	WT	Total Time	F	302.9	Center
132	1782	Het	Total Time	F	192.5	Center
133	1783	Het	Total Time	F	109.7	Center
134	1784	WT	Total Time	F	236.9	Center
